# Supplementary material for: Prophylactic potential of a Panchgavya formulation against certain pathogenic bacteria
Source: F1000Res. 2018 Oct 8;7:1612. [Version 1] doi: 10.12688/f1000research.16485.1 (PMC6206607; doi:10.12688/f1000research.16485.1)
Supplement: Raw data has been provided in Appendices A-E — Appendix A: Bacterial challenge to C. elegans fed on Panchgavya for 24 h; Appendix B: Bacterial challenge to C. elegans fed on Panchgavya for 48 h; Appendix C: Bacterial challenge to C. elegans fed on Panchgavya for 72 h; Appendix D: Bacterial challenge to C. elegans fed on Panchgavya for 96 h; Appendix E: Panchgavya tested as a therapy for already infected C. elegans [file f1000research-7-18019-s0000.tgz]

Archive with 1 entries (1 files):
- b61026ce-c0f5-43c8-9d70-40182d0f9ef6_Data.zip
